# Supplementary material for: Auto-generated materials database of Curie and Néel temperatures via semi-supervised relationship extraction
Source: Sci Data. 2018 Jun 19;5:180111. doi: 10.1038/sdata.2018.111 (PMC6007086; doi:10.1038/sdata.2018.111)
Supplement: Supplementary file 1 [file sdata2018111-isa1.zip]

Archive with 3 entries (3 files):
- i_Investigation.txt
- s_study_Cole.txt
- a_assay_Cole.txt
