# Supplementary material for: Auto-generated materials database of Curie and Néel temperatures via semi-supervised relationship extraction
Source: Sci Data. 2018 Jun 19;5:180111. doi: 10.1038/sdata.2018.111 (PMC6007086; doi:10.1038/sdata.2018.111)
Supplement: Supplementary file 1 [file sdata2018111-isa1.zip › s_study_Cole.txt]

Source Name	Material Type	Term Source REF	Term Accession Number	Characteristics[search parameters]	Protocol REF	Sample Name
Royal Society of Chemistry search pages	publication	IAO	IAO:0000311	Neel+temperature; Curie+temperature	Acquiring a corpus of data sources	rsc_corpus
Springer search pages	publication	IAO	IAO:0000311	Neel+temperature; Curie+temperature	Acquiring a corpus of data sources	springer_corpus
SpringerLink search pages	publication	IAO	IAO:0000311	Neel+temperature; Curie+temperature	Acquiring a corpus of data sources	springerlink_corpus
Science Direct text and data mining API	publication	IAO	IAO:0000311	Neel+temperature; Curie+temperature	Acquiring a corpus of data sources	elsevier_corpus
