# Supplementary material for: Auto-generated materials database of Curie and Néel temperatures via semi-supervised relationship extraction
Source: Sci Data. 2018 Jun 19;5:180111. doi: 10.1038/sdata.2018.111 (PMC6007086; doi:10.1038/sdata.2018.111)
Supplement: Supplementary file 1 [file sdata2018111-isa1.zip › a_assay_Cole.txt]

Sample Name	Protocol REF	Protocol REF	Protocol REF	Protocol REF	Assay Name	Raw Data File	Comment[Data Repository]	Comment[Data Record Accession]	Comment[Data Record URI]
rsc_corpus	Data extraction	Training a semi-supervised relationship extraction algorithm	Finding new relationships	Post-processing	rsc_corpus_processing	magneticmaterialsdatabase.zip	figshare	doi:10.6084/m9.figshare.c.3954418	https://doi.org/10.6084/m9.figshare.c.3954418
springer_corpus	Data extraction	Training a semi-supervised relationship extraction algorithm	Finding new relationships	Post-processing	springer_corpus_processing	magneticmaterialsdatabase.zip	figshare	doi:10.6084/m9.figshare.c.3954418	https://doi.org/10.6084/m9.figshare.c.3954418
springerlink_corpus	Data extraction	Training a semi-supervised relationship extraction algorithm	Finding new relationships	Post-processing	springerlink_corpus_processing	magneticmaterialsdatabase.zip	figshare	doi:10.6084/m9.figshare.c.3954418	https://doi.org/10.6084/m9.figshare.c.3954418
elsevier_corpus	Data extraction	Training a semi-supervised relationship extraction algorithm	Finding new relationships	Post-processing	elsevier_corpus_processing	magneticmaterialsdatabase.zip	figshare	doi:10.6084/m9.figshare.c.3954418	https://doi.org/10.6084/m9.figshare.c.3954418
